# Supplementary material for: Chito-Oligosaccharide and Propolis Extract of Stingless Bees Reduce the Infection Load of Nosema ceranae in Apis dorsata (Hymenoptera: Apidae)
Source: J Fungi (Basel). 2022 Dec 22;9(1):20. doi: 10.3390/jof9010020 (PMC9861836; doi:10.3390/jof9010020)
Supplement: Supplementary file 1 [file jof-09-00020-s001.zip]

Archive with 1 entries (1 files):
- jof-2105683-supplementary.pdf
